# Supplementary material for: Pharmacokinetics and Tissue Distribution of Combined Triptolide and Paeoniflorin Regimen for Percutaneous Administration in Rats Assessed by Liquid Chromatography-Tandem Mass Spectrometry
Source: Evid Based Complement Alternat Med. 2021 Jul 8;2021:8864273. doi: 10.1155/2021/8864273 (PMC8282371; doi:10.1155/2021/8864273)
Supplement: Supplementary Materials — Figure S1: chromatograms of plasma. (A) Blank plasma sample of TP group; (B) blank spiked with TP (I) and carbamazepine (II); (C) samples after 30 min of administration TP (I) and IS (II), respectively. (D) Blank plasma sample of PF group; (E) blank spiked with PF (I) and carbamazepine (II); (F) samples after 30 min of administration PF (I) and carbamazepine (II), respectively. Figure S2. Chromatograms of typical tissues. (A) Blank tissues sample of TP group; (B) blank spiked with TP (I) and carbamazepine (II); (C) samples after 30 min of administration of TP (I) and carbamazepine (II), respectively. (D) Blank tissues sample of PF group (E) blank spiked with PF (I) and carbamazepine (II); (F) samples after 30 min of administration of PF(I) and carbamazepine (II), respectively. Table S1: recovery and matrix effect for the analysis of TP and PF in plasma (n = 6). Table S2: recovery and matrix effect of TP in tissues (n = 5). Table S3: recovery and matrix effect of PF in tissues (n = 5). Table S4: stability of TP in plasma (n = 6). Table S5: stability of PF in plasma (n = 6). Table S6: stability of TP in tissues. Table S7: stability of PF in tissues. [file 8864273.f1.zip]

Archive with 10 entries (10 files):
- 8864273.f1/Figure S1,S2  label.pdf
- 8864273.f1/Figure S1.pdf
- 8864273.f1/Figure S2.pdf
- 8864273.f1/Table S1 (1).docx
- 8864273.f1/Table S2 (1).docx
- 8864273.f1/Table S3 (1).docx
- 8864273.f1/Table S4 (1).docx
- 8864273.f1/Table S5 (1).docx
- 8864273.f1/Table S6 (1).docx
- 8864273.f1/Table S7 (1).docx
